# Supplementary material for: Integrated Phytochemical, Anthocyanin, Organic Acid and Colour Profiling of Plant-Derived Syrups as Potential Natural Food Ingredients
Source: Foods. 2026 Jul 15;15(14):2500. doi: 10.3390/foods15142500 (PMC13409593; doi:10.3390/foods15142500)
Supplement: Supplementary file 1 [file foods-15-02500-s001.zip]

Archive with 1 entries (1 files):
- foods-4412260-supplementary.pdf
